# Supplementary material for: Precocene II, a Trichothecene Production Inhibitor, Binds to Voltage-Dependent Anion Channel and Increases the Superoxide Level in Mitochondria of Fusarium graminearum
Source: PLoS One. 2015 Aug 6;10(8):e0135031. doi: 10.1371/journal.pone.0135031 (PMC4527739; doi:10.1371/journal.pone.0135031)
Supplement: S1 Table — (XLSX) [file pone.0135031.s003.xlsx]

## Sheet: Sheet1
	No.	Accession	Description	Score	Coverage	MW [kDa]	calc. pI	obtained peptides
	1	FGSG_09933	Mitochondrial porin (voltage-dependent anion channel)	75.25	0.5866	29.7973	8.83643	YTDKPTGLTLTQTWNTANALDTK
								GPVANVDAVVGHEGFLAGASAGYDANK
								LEGLFNFLPATAAK
								GIAALAYNVLLR
								EGVTLGLGGSFDTQK
								TGNAVGLEVASK
								SSHEKATSAAIEGK
								VNSQVEAGAK
								YRIDPVSFTK
								ATSAAIEGK
								AFFDLLK
								LDQATHK
								IEVADSLAK
								IDPVSFTK
								ATWNSK
	2	FGSG_06246	probable heat-shock protein hsp60	2.66	0.0204	61.4	5.72	VGGSSEVEVGEK
	3	FGSG_06693	related to phospholipase C	2.32	0.0142	70.1	5.58	VLHGYTLTK
	4	FGSG_01558	related to regulator of deoxyribodipyrimidine photo-lyase PHR1	1.95	0.0298	168.4	8.07	QWYSISQADARRFEAAMK
								MDTSEYTPERcEELER (C11(Carboxymethyl))
								RGAcFQcSQKK (C4(Carboxymethyl); C7(Carboxymethyl))
