# Supplementary material for: Precocene II, a Trichothecene Production Inhibitor, Binds to Voltage-Dependent Anion Channel and Increases the Superoxide Level in Mitochondria of Fusarium graminearum
Source: PLoS One. 2015 Aug 6;10(8):e0135031. doi: 10.1371/journal.pone.0135031 (PMC4527739; doi:10.1371/journal.pone.0135031)
Supplement: S2 Table — (XLSX) [file pone.0135031.s004.xlsx]

## Sheet: Sheet1
	No.	Accession	Description	Score	Coverage	MW [kDa]	calc. pI
	1	FGSG_09933	Mitochondrial porin (voltage-dependent anion channel)	44.635	0.5406	29.7973	8.83643	YTDKPTGLTLTQTWNTANALDTK
								EGVTLGLGGSFDTQK
								LEGLFNFLPATAAK
								GPVANVDAVVGHEGFLAGASAGYDANK
								TGNAVGLEVASK
								GIAALAYNVLLR
								IEVADSLAK
								AFFDLLK
								VNSQVEAGAK
								ATSAAIEGK
								LEGLFNFLPATAAKGAK
								VTGKSSHEK
								IEVADSLAKGLK
	2	FGSG_13180	hypothetical protein	0	0.2	11.3879	10.5796	QMRTSGEKSGVK
								QmRTSGEKSGVK (M2 (oxidation))
								FIRDWVmR (M7 (oxidation))
