# Supplementary material for: Precocene II, a Trichothecene Production Inhibitor, Binds to Voltage-Dependent Anion Channel and Increases the Superoxide Level in Mitochondria of Fusarium graminearum
Source: PLoS One. 2015 Aug 6;10(8):e0135031. doi: 10.1371/journal.pone.0135031 (PMC4527739; doi:10.1371/journal.pone.0135031)
Supplement: S3 Table — (XLSX) [file pone.0135031.s005.xlsx]

## Sheet: Sheet1
	No.	Accession	Description	Score	Coverage	MW [kDa]	calc. pI
	1	YNL055C	Mitochondrial porin (voltage-dependent anion channel)	52.7727	0.4558	30.4	7.93	SAVLNTTFTQPFFTAR
								LNDKQTGLGLTQGWSNTNNLQTK
								LEFANLTPGLKNELITSLTPGVAK
								QTGLGLTQGWSNTNNLQTK
								AKQPVKDGPLSTNVEAK
								LPNSNVNIEFATR
								QLLRPGVTLGVGSSFDALK
								QPVKDGPLSTNVEAK
								DGPLSTNVEAK
								LSEPVHK
								LEFANLTPGLK
								YLPDASSQVK
	2	YGL086W	Coiled-coil protein involved in the spindle-assembly checkpoint	1.64861	0.0507	87.6	5.44	KEcLILTDMNDKLR (C3(Carboxymethyl))
								SLKERSANSmNDK (M10(Oxidation))
								QFEQEVFKSNK
